# Supplementary material for: The Crystal Structure of the Hsp90-LA1011 Complex and the Mechanism by Which LA1011 May Improve the Prognosis of Alzheimer’s Disease
Source: Biomolecules. 2023 Jun 28;13(7):1051. doi: 10.3390/biom13071051 (PMC10377191; doi:10.3390/biom13071051)
Supplement: Supplementary file 1 [file biomolecules-13-01051-s001.zip]

Archive with 1 entries (1 files):
- biomolecules-2405726-supplementary (1).pdf
